# Supplementary material for: Nutrient-dependent interactions between a marine copiotroph Alteromonas and a diatom Thalassiosira pseudonana
Source: mBio. 2023 Sep 29;14(5):e00940-23. doi: 10.1128/mbio.00940-23 (PMC10653928; doi:10.1128/mbio.00940-23)
Supplement: Table S1 and S2 — Protease composition of Alteromonas macleodii. [file mbio.00940-23-s0002.xlsx]

## Sheet: Table S1
Table S1. Extracellular proteases of Alteromonas macleodii
Protein accession on NCBI	Annotation on NCBI	MEROPS IDs	Protease Family	Amino acids in preferred cleavage sites	Reference
WP_039224806	MULTISPECIES: transglutaminase-like cysteine peptidase [Alteromonas]	MER0320807	C93.001	A	https://www.ncbi.nlm.nih.gov/pmc/articles/PMC4694147/pdf/MBO3-4-0917.pdf
WP_101563553	MULTISPECIES: M1 family metallopeptidase [Alteromonas]	MER0036308	M01.031	A	https://www.uniprot.org/uniprotkb/Q7WVY1/entry
WP_101565011	M1 family metallopeptidase [Alteromonas macleodii]	MER0005046	M01.021	E	https://www.sciencedirect.com/science/article/pii/S002228360500361X?via%3Dihub#bib1
WP_101564348	M2 family metallopeptidase [Alteromonas macleodii]	MER0001019	M02.004	BROAD	https://www.uniprot.org/uniprotkb/P12821/entry
WP_101563342	M3 family metallopeptidase [Alteromonas macleodii]	MER0001158	M03.005	BROAD	https://www.uniprot.org/uniprotkb/P24171/entry
WP_101565487	M3 family metallopeptidase [Alteromonas macleodii]	MER0001158	M03.005	BROAD	https://www.uniprot.org/uniprotkb/P24171/entry
WP_101563715	M13 family metallopeptidase [Alteromonas macleodii]	MER0004775	M13.009	P, F	https://www.ebi.ac.uk/merops/cgi-bin/pepsum?id=M13.009
WP_101566158	M13 family metallopeptidase [Alteromonas macleodii]	MER0004775	M13.009	P, F	https://www.ebi.ac.uk/merops/cgi-bin/pepsum?id=M13.010
WP_101563390	amidohydrolase [Alteromonas macleodii]	MER0002007	M20.008	F, Y, D, E, K, H, R	https://www.uniprot.org/uniprotkb/P58156/entry
WP_101565683	M20/M25/M40 family metallo-hydrolase [Alteromonas macleodii]	MER0057434	M20.013	A, H, G, L	https://pubchem.ncbi.nlm.nih.gov/protein/EC:3.4.13.5
WP_014951274	M23 family metallopeptidase [Alteromonas macleodii]	MER0001419	M23.004	G	https://www.uniprot.org/uniprotkb/P10547/entry
WP_101564609	M23 family metallopeptidase [Alteromonas macleodii]	MER0069741	M23.009	A	https://www.sciencedirect.com/science/article/pii/S0021925820480548?via%3Dihub
WP_101565546	MULTISPECIES: Xaa-Pro peptidase family protein [Alteromonas]	MER0002038	M24.006	P	https://www.uniprot.org/uniprotkb/P46545/entry
WP_014975997	MULTISPECIES: M28 family metallopeptidase [Alteromonas]	MER0001288	M28.001	K	https://www.uniprot.org/uniprotkb/P37302/entry
WP_014947750	MULTISPECIES: M28 family metallopeptidase [Alteromonas]	MER0001289	M28.009	K, R, L	https://www.uniprot.org/uniprotkb/P25152/entry
WP_101563824	MULTISPECIES: M20/M25/M40 family metallo-hydrolase [Alteromonas]	MER0004514	M28.004	F, L, M, G	https://www.ebi.ac.uk/merops/cgi-bin/pepsum?id=M28.004
WP_101566059	M28 family metallopeptidase [Alteromonas macleodii]	MER0100667	M28.020	P, L	https://sfamjournals.onlinelibrary.wiley.com/doi/full/10.1111/j.1365-2672.2004.02210.x?sid=nlm%3Apubmed
WP_014949664	MULTISPECIES: M48 family metalloprotease [Alteromonas]	MER0031491	M48.023	F	https://www.pnas.org/doi/10.1073/pnas.1312012110?url_ver=Z39.88-2003&rfr_id=ori%3Arid%3Acrossref.org&rfr_dat=cr_pub++0pubmed
WP_014948275	hypothetical protein [Alteromonas macleodii]	MER1102827	M49.005	R	https://www.ebi.ac.uk/merops/cgi-bin/famsum?family=M49
WP_014950692	MULTISPECIES: M12 family metallo-peptidase [Alteromonas]	MER0022935	M72.001	D, C, E	https://www.ebi.ac.uk/merops/cgi-bin/famsum?family=M72
WP_101566543	DegQ family serine endoprotease [Alteromonas macleodii]	MER0000266	S01.273	V	https://www.uniprot.org/uniprotkb/P0C0V0/entry
WP_101565313	serine protease [Alteromonas macleodii]	MER0000268	S01.480	V	https://www.uniprot.org/uniprotkb/P18584/entry
WP_039228572	S8 family serine peptidase [Alteromonas macleodii]	MER0016978	S08.021	BROAD	https://link.springer.com/content/pdf/10.1007/s007920100239.pdf?pdf=inline%20link
WP_039226695	MULTISPECIES: S8 family serine peptidase [Alteromonas]	MER0002267	S08.111	BROAD	https://www.uniprot.org/uniprotkb/P00782/entry
WP_075177943	MULTISPECIES: S8 family serine peptidase [Alteromonas]	MER0004085	S08.113	BROAD	https://www.sciencedirect.com/science/article/pii/S0021925817324602?via%3Dihub
WP_101565842	S8 family serine peptidase [Alteromonas macleodii]	MER0062058	S08.130	BROAD	https://www.microbiologyresearch.org/content/journal/micro/10.1099/mic.0.2007/006056-0#tab2
WP_101566299	S8 family serine peptidase [Alteromonas macleodii]	MER0019280	S08.135	BROAD	https://www.uniprot.org/uniprotkb/Q8RBJ2/entry
WP_101564824	prolyl oligopeptidase family serine peptidase [Alteromonas macleodii]	MER0005694	S09.076	P	https://www.ncbi.nlm.nih.gov/pmc/articles/PMC553306/
WP_075177904	MULTISPECIES: S9 family peptidase [Alteromonas]	MER0058228	S09.009	P	https://www.uniprot.org/uniprotkb/C5FJE4/entry
WP_101565134	S9 family peptidase [Alteromonas macleodii]	MER0000410	S09.010	R, K	https://www.uniprot.org/uniprotkb/P24555/entry
WP_101563395	S9 family peptidase [Alteromonas macleodii]	MER0011583	S09.079	E	https://www.uniprot.org/uniprotkb/Q8VZF3/entry
WP_101564806	prolyl oligopeptidase family serine peptidase [Alteromonas macleodii]	MER0195666	S09.073	P	https://www.ebi.ac.uk/merops/cgi-bin/pepsum?id=S09.073
WP_014949348	MULTISPECIES: D-alanyl-D-alanine carboxypeptidase family protein [Alteromonas]	MER0000450	S11.003	A	https://www.uniprot.org/uniprotkb/P08506/entry
WP_101564653	carboxy terminal-processing peptidase [Alteromonas macleodii]	MER0001295	S41.001	A, L, Y	https://www.uniprot.org/uniprotkb/P23865/entry
WP_101564814	S46 family peptidase [Alteromonas macleodii]	MER0501051	S46.003	BROAD	https://www.uniprot.org/uniprotkb/V5YM14/entry
WP_014951192	MULTISPECIES: YceI family protein [Alteromonas]	MER0492485	S85.001	R, K	https://www.ncbi.nlm.nih.gov/pmc/articles/PMC6306078/pdf/i1552-5783-59-15-5993.pdf
WP_101564272	isoaspartyl peptidase/L-asparaginase [Alteromonas macleodii]	MER0003338	T02.002	D	https://www.uniprot.org/uniprotkb/P37595/entry
WP_014948114	MULTISPECIES: gamma-glutamyltransferase [Alteromonas]	MER0001978	T03.001	E	https://www.uniprot.org/uniprotkb/P18957/entry
WP_101564801	gamma-glutamyltransferase [Alteromonas macleodii]	MER0001978	T03.001	E	https://www.uniprot.org/uniprotkb/P18958/entry
WP_101563352	gamma-glutamyltransferase [Alteromonas macleodii]	MER0094876	T03.025	E	https://www.uniprot.org/uniprotkb/O05218/entry
The reference genome of Alteromonas macleodii was downloaded from NCBI (ASM284987v1, GCF_002849875.1). The codiing sequences (CDS) were predicted with Prodigal (2.6.3) and blasted with MERPOS database (release 12.4) for protease-encoding genes. These genes were further analyzed with SingalP 6.0 to screen out those encoding extracellular proteases. Finally, the prefered cleavage sites of these ext…

## Sheet: Table S2
Table S2. Cell-wall proteins in Thalassiosira pseudonana
Proteins		Protein IDs	Protein sequences	Percentages of each amino acid (%)																				Top amino acids that make up more than 80% of the protein sequences
				Ala	Arg	Asn	Asp	Cys	Gln	Glu	Gly	His	Leu	Lie	Lys	Met	Phe	Pro	Ser	Thr	Trp	Tyr	Val
Frustulin	FRU1	Thaps3: 262378	CTGDCDSDTDCLPTLKCFKRGDGESTQVPGCGTGGVGDIPGADYCYDPSNGDVSRVNGCTPSTQCNICSGDCDNDEDCIGDYLCFKRADGMKNQVPGCEIGGIGDISGADYCYDPSGGGLSPTGSPSVGGVMTDAPQVATLNPSVSPTFALPSKVSPLPTDINLLVGNPFATPSAAPTSSLPSLRYHGRNMCTADSPCGACSGDCDGDSGCQTGLMCFQRARDETSQVPGCAVGGTEDIPGADYCYDPTSESPPLVWLGEDGCSEDQPCNRCAGSCSNDEDCKGNLECFVRIDGESTSVPGCSSGGIGDVLEDYCYDPDAAFTPSPTRTPSSLPTLRWRGSEGCSPDSPCPSCTGDCDNDNDCDSTLKCFKRFAGDRTQVPGCATGGLGDIPGGDYC	4.78589	3.52645	3.52645	11.5869	9.57179	2.267	3.27456	13.8539	0.251889	5.03778	2.77078	2.01511	1.00756	2.267	9.3199	10.0756	7.0529	0.503778	2.77078	4.53401	G, D, S, C, P, T, L, A, V, R, N
	FRU2	Thaps3: 262597	CQGDCNSDADCAGGLMCFSRGTGEVTSVPGCVSGGEGDLPGMDYCYTPFPPETTTATTSTTTTTTSTTTATAPDLNFVRECTAEDPCNACEGDCDDHTHCAGSLECFSRDQGSVDLVPGCNGLGVAGMDYCYDP	6.71642	2.23881	2.98507	10.4478	10.4478	1.49254	5.22388	12.6866	1.49254	4.47761	0	0	2.23881	2.98507	6.71642	6.71642	14.9254	0	2.98507	5.22388	T, G, D, C, S, P, A, V, E, L
	FRU3	Thaps3: 261998	IPLKRCESDCDNDGECSDGLICKQNDALEEVPGCSGSQTSGTDYCIDPSDWTHGTVFMPTGGWNDDWLYTEGLKVALVAGNNVIRAQIPLEGGYKAGPNIDHLVVEGQKISSSFSFRNPPHFMSKLDCTMLPRDVIC	3.64964	2.91971	5.10949	9.48905	5.83942	2.91971	5.10949	10.219	2.18978	7.29927	5.83942	4.37956	2.18978	2.91971	6.56934	8.0292	5.10949	2.18978	2.18978	5.83942	G, D, S, L, P, C, V, I, T, E, N, K, A
Silacidin		Thaps3: 268311	MHQTSSNLHCLRCPRTLWTHHLGENHRYPRRKRDDGLHLHCLRCPRTLQTHHLGENHRYPRRTRDDGLHLHCLHCPRTLRTHHLEENHRCPRRDDGLHLHCLRCPRTLRTHHLEENQRCPRRDDGLHLHCLHCPRTLRTHHLGENHRYPRRKRDDGLHLHCLRCPRTLQTHHLGENHHYPRRTRDGGLC	0	17.9894	3.7037	5.82011	7.93651	2.1164	4.2328	5.82011	16.9312	15.873	0	1.0582	0.529101	0	6.34921	1.0582	7.93651	0.529101	2.1164	0	R, H, L, C, T, P, G, D
The reference genome of Thalassiosira pseudonana was downloaded from NCBI (ASM14940v2, GCF_000149405.2). The protein IDs for furstulin and silacidin were acquired according to the literatures (Aubrey K., Brian P. Characterization of a Modular, Cell-Surface Protein and Identification of a New Gene Family in the Diatom Thalassiosira pseudonana. Protist, 159, 195-207 (2008) & Kirkham, A., Richthamme…
